# Supplementary material for: Mitochondrial Genome Variants and Nuclear Mitochondrial DNA Segments in 7331 Individuals from NyuWa and 1KGP
Source: Genomics Proteomics Bioinformatics. 2025 Nov 5;23(5):qzaf098. doi: 10.1093/gpbjnl/qzaf098 (PMC12790922; doi:10.1093/gpbjnl/qzaf098)
Supplement: qzaf098_Supplementary_Data [file qzaf098_supplementary_data.zip]

Archive with 16 entries (16 files):
- Fig.S1.jpg
- Fig.S10.jpg
- Fig.S2.jpg
- Fig.S3.jpg
- Fig.S4.jpg
- Fig.S5.jpg
- Fig.S6.jpg
- Fig.S7.jpg
- Fig.S8.jpg
- Fig.S9.jpg
- Table S1.xlsx
- Table S2.docx
- Table S3.docx
- Table S4.xlsx
- Table S5.docx
- supplementary material captions.docx
