# Supplementary material for: Mitochondrial Genome Variants and Nuclear Mitochondrial DNA Segments in 7331 Individuals from NyuWa and 1KGP
Source: Genomics Proteomics Bioinformatics. 2025 Nov 5;23(5):qzaf098. doi: 10.1093/gpbjnl/qzaf098 (PMC12790922; doi:10.1093/gpbjnl/qzaf098)
Supplement: qzaf098_Supplementary_Data [file qzaf098_supplementary_data.zip › Table S1.xlsx]

## Sheet: Table S1
Table S1 Information of 7331 samples in NyuWa and 1KGP
Dataset	Sample ID	Super Population	Region	Read length
NyuWa	CN000001	EAS	East China	150
NyuWa	CN000002	EAS	East China	150
NyuWa	CN000003	EAS	East China	150
NyuWa	CN000004	EAS	East China	150
NyuWa	CN000005	EAS	East China	150
NyuWa	CN000006	EAS	East China	150
NyuWa	CN000007	EAS	East China	150
NyuWa	CN000008	EAS	East China	150
NyuWa	CN000009	EAS	East China	150
NyuWa	CN000010	EAS	East China	150
NyuWa	CN000011	EAS	East China	150
NyuWa	CN000012	EAS	East China	150
NyuWa	CN000013	EAS	East China	150
NyuWa	CN000014	EAS	East China	150
NyuWa	CN000015	EAS	East China	150
NyuWa	CN000016	EAS	East China	150
NyuWa	CN000017	EAS	East China	150
NyuWa	CN000018	EAS	East China	150
NyuWa	CN000019	EAS	East China	150
NyuWa	CN000020	EAS	East China	150
NyuWa	CN000021	EAS	East China	150
NyuWa	CN000022	EAS	East China	150
NyuWa	CN000023	EAS	East China	150
NyuWa	CN000025	EAS	East China	150
NyuWa	CN000026	EAS	East China	150
NyuWa	CN000027	EAS	East China	150
NyuWa	CN000028	EAS	East China	150
NyuWa	CN000029	EAS	East China	150
NyuWa	CN000030	EAS	East China	150
NyuWa	CN000031	EAS	East China	150
NyuWa	CN000032	EAS	East China	150
NyuWa	CN000033	EAS	East China	150
NyuWa	CN000034	EAS	East China	150
NyuWa	CN000035	EAS	East China	150
NyuWa	CN000036	EAS	East China	150
NyuWa	CN000037	EAS	East China	150
NyuWa	CN000038	EAS	East China	150
NyuWa	CN000039	EAS	East China	150
NyuWa	CN000040	EAS	East China	150
NyuWa	CN000041	EAS	East China	150
NyuWa	CN000042	EAS	East China	150
NyuWa	CN000043	EAS	East China	150
NyuWa	CN000044	EAS	East China	150
NyuWa	CN000045	EAS	East China	150
NyuWa	CN000046	EAS	East China	150
NyuWa	CN000047	EAS	East China	150
NyuWa	CN000048	EAS	East China	150
NyuWa	CN000049	EAS	East China	150
NyuWa	CN000050	EAS	East China	150
NyuWa	CN000051	EAS	East China	150
NyuWa	CN000052	EAS	East China	150
NyuWa	CN000053	EAS	East China	150
NyuWa	CN000054	EAS	East China	150
NyuWa	CN000055	EAS	East China	150
NyuWa	CN000056	EAS	East China	150
NyuWa	CN000057	EAS	East China	150
NyuWa	CN000058	EAS	East China	150
NyuWa	CN000059	EAS	East China	150
NyuWa	CN000060	EAS	East China	150
NyuWa	CN000061	EAS	East China	150
NyuWa	CN000062	EAS	East China	150
NyuWa	CN000063	EAS	East China	150
NyuWa	CN000064	EAS	East China	150
NyuWa	CN000065	EAS	East China	150
NyuWa	CN000066	EAS	East China	150
NyuWa	CN000067	EAS	East China	150
NyuWa	CN000068	EAS	East China	150
NyuWa	CN000069	EAS	East China	150
NyuWa	CN000070	EAS	East China	150
NyuWa	CN000072	EAS	East China	150
NyuWa	CN000073	EAS	East China	150
NyuWa	CN000074	EAS	East China	150
NyuWa	CN000075	EAS	East China	150
NyuWa	CN000076	EAS	East China	150
NyuWa	CN000077	EAS	East China	150
NyuWa	CN000078	EAS	East China	150
NyuWa	CN000079	EAS	East China	150
NyuWa	CN000080	EAS	East China	150
NyuWa	CN000081	EAS	East China	150
NyuWa	CN000082	EAS	East China	150
NyuWa	CN000083	EAS	East China	150
NyuWa	CN000084	EAS	East China	150
NyuWa	CN000085	EAS	East China	150
NyuWa	CN000086	EAS	East China	150
NyuWa	CN000087	EAS	East China	150
NyuWa	CN000088	EAS	East China	150
NyuWa	CN000089	EAS	East China	150
NyuWa	CN000090	EAS	East China	150
NyuWa	CN000091	EAS	East China	150
NyuWa	CN000092	EAS	East China	150
NyuWa	CN000093	EAS	East China	150
NyuWa	CN000094	EAS	East China	150
NyuWa	CN000095	EAS	East China	150
NyuWa	CN000096	EAS	East China	150
NyuWa	CN000097	EAS	East China	150
NyuWa	CN000098	EAS	East China	150
NyuWa	CN000099	EAS	East China	150
NyuWa	CN000100	EAS	East China	150
NyuWa	CN000101	EAS	East China	150
NyuWa	CN000102	EAS	East China	150
NyuWa	CN000103	EAS	East China	150
NyuWa	CN000104	EAS	East China	150
NyuWa	CN000105	EAS	East China	150
NyuWa	CN000106	EAS	East China	150
NyuWa	CN000107	EAS	East China	150
NyuWa	CN000108	EAS	East China	150
NyuWa	CN000109	EAS	East China	150
NyuWa	CN000110	EAS	East China	150
NyuWa	CN000111	EAS	East China	150
NyuWa	CN000112	EAS	East China	150
NyuWa	CN000113	EAS	East China	150
NyuWa	CN000114	EAS	East China	150
NyuWa	CN000115	EAS	East China	150
NyuWa	CN000116	EAS	East China	150
NyuWa	CN000117	EAS	East China	150
NyuWa	CN000118	EAS	East China	150
NyuWa	CN000119	EAS	East China	150
NyuWa	CN000120	EAS	East China	150
NyuWa	CN000121	EAS	East China	150
NyuWa	CN000122	EAS	East China	150
NyuWa	CN000123	EAS	East China	150
NyuWa	CN000124	EAS	East China	150
NyuWa	CN000125	EAS	East China	150
NyuWa	CN000126	EAS	East China	150
NyuWa	CN000127	EAS	East China	150
NyuWa	CN000128	EAS	East China	150
NyuWa	CN000129	EAS	East China	150
NyuWa	CN000130	EAS	East China	150
NyuWa	CN000131	EAS	East China	150
NyuWa	CN000132	EAS	East China	150
NyuWa	CN000133	EAS	East China	150
NyuWa	CN000134	EAS	East China	150
NyuWa	CN000135	EAS	East China	150
NyuWa	CN000136	EAS	East China	150
NyuWa	CN000137	EAS	East China	150
NyuWa	CN000138	EAS	East China	150
NyuWa	CN000139	EAS	East China	150
NyuWa	CN000140	EAS	East China	150
NyuWa	CN000141	EAS	East China	150
NyuWa	CN000142	EAS	East China	150
NyuWa	CN000143	EAS	East China	150
NyuWa	CN000144	EAS	East China	150
NyuWa	CN000145	EAS	East China	150
NyuWa	CN000146	EAS	East China	150
NyuWa	CN000147	EAS	East China	150
NyuWa	CN000148	EAS	East China	150
NyuWa	CN000149	EAS	East China	150
NyuWa	CN000150	EAS	East China	150
NyuWa	CN000151	EAS	East China	150
NyuWa	CN000152	EAS	East China	150
NyuWa	CN000153	EAS	East China	150
NyuWa	CN000154	EAS	East China	150
NyuWa	CN000155	EAS	East China	150
NyuWa	CN000156	EAS	East China	150
NyuWa	CN000157	EAS	East China	150
NyuWa	CN000158	EAS	East China	150
NyuWa	CN000159	EAS	East China	150
NyuWa	CN000160	EAS	East China	150
NyuWa	CN000161	EAS	East China	150
NyuWa	CN000162	EAS	East China	150
NyuWa	CN000163	EAS	East China	150
NyuWa	CN000164	EAS	East China	150
NyuWa	CN000165	EAS	East China	150
NyuWa	CN000166	EAS	East China	150
NyuWa	CN000167	EAS	East China	150
NyuWa	CN000168	EAS	East China	150
NyuWa	CN000169	EAS	East China	150
NyuWa	CN000170	EAS	East China	150
NyuWa	CN000171	EAS	East China	150
NyuWa	CN000172	EAS	East China	150
NyuWa	CN000174	EAS	East China	150
NyuWa	CN000175	EAS	East China	150
NyuWa	CN000176	EAS	East China	150
NyuWa	CN000177	EAS	East China	150
NyuWa	CN000178	EAS	East China	150
NyuWa	CN000179	EAS	East China	150
NyuWa	CN000180	EAS	East China	150
NyuWa	CN000181	EAS	East China	150
NyuWa	CN000182	EAS	East China	150
NyuWa	CN000183	EAS	East China	150
NyuWa	CN000184	EAS	East China	150
NyuWa	CN000185	EAS	East China	150
NyuWa	CN000186	EAS	East China	150
NyuWa	CN000187	EAS	East China	150
NyuWa	CN000188	EAS	East China	150
NyuWa	CN000189	EAS	East China	150
NyuWa	CN000190	EAS	East China	150
NyuWa	CN000191	EAS	East China	150
NyuWa	CN000192	EAS	East China	150
NyuWa	CN000193	EAS	East China	150
NyuWa	CN000194	EAS	East China	150
NyuWa	CN000195	EAS	East China	150
NyuWa	CN000196	EAS	East China	150
NyuWa	CN000197	EAS	East China	150
NyuWa	CN000198	EAS	East China	150
NyuWa	CN000199	EAS	East China	150
NyuWa	CN000200	EAS	East China	150
NyuWa	CN000201	EAS	East China	150
NyuWa	CN000204	EAS	East China	150
NyuWa	CN000205	EAS	East China	150
NyuWa	CN000206	EAS	East China	150
NyuWa	CN000207	EAS	East China	150
NyuWa	CN000208	EAS	East China	150
NyuWa	CN000209	EAS	East China	150
NyuWa	CN000210	EAS	East China	150
NyuWa	CN000211	EAS	East China	150
NyuWa	CN000212	EAS	East China	150
NyuWa	CN000213	EAS	East China	150
NyuWa	CN000214	EAS	East China	150
NyuWa	CN000215	EAS	East China	150
NyuWa	CN000216	EAS	East China	150
NyuWa	CN000217	EAS	East China	150
NyuWa	CN000218	EAS	East China	150
NyuWa	CN000219	EAS	East China	150
NyuWa	CN000220	EAS	East China	150
NyuWa	CN000221	EAS	East China	150
NyuWa	CN000222	EAS	East China	150
NyuWa	CN000223	EAS	East China	150
NyuWa	CN000224	EAS	East China	150
NyuWa	CN000225	EAS	East China	150
NyuWa	CN000226	EAS	East China	150
NyuWa	CN000227	EAS	East China	150
NyuWa	CN000228	EAS	East China	150
NyuWa	CN000229	EAS	East China	150
NyuWa	CN000230	EAS	East China	150
NyuWa	CN000231	EAS	East China	150
NyuWa	CN000232	EAS	East China	150
NyuWa	CN000233	EAS	East China	150
NyuWa	CN000234	EAS	East China	150
NyuWa	CN000235	EAS	East China	150
NyuWa	CN000238	EAS	East China	150
NyuWa	CN000239	EAS	East China	150
NyuWa	CN000240	EAS	East China	150
NyuWa	CN000241	EAS	East China	150
NyuWa	CN000242	EAS	East China	150
NyuWa	CN000244	EAS	East China	150
NyuWa	CN000245	EAS	East China	150
NyuWa	CN000246	EAS	East China	150
NyuWa	CN000247	EAS	East China	150
NyuWa	CN000248	EAS	East China	150
NyuWa	CN000249	EAS	East China	150
NyuWa	CN000250	EAS	East China	150
NyuWa	CN000251	EAS	East China	150
NyuWa	CN000252	EAS	East China	150
NyuWa	CN000253	EAS	East China	150
NyuWa	CN000254	EAS	East China	150
NyuWa	CN000255	EAS	East China	150
NyuWa	CN000256	EAS	East China	150
NyuWa	CN000257	EAS	East China	150
NyuWa	CN000258	EAS	East China	150
NyuWa	CN000259	EAS	East China	150
NyuWa	CN000260	EAS	East China	150
NyuWa	CN000261	EAS	East China	150
NyuWa	CN000262	EAS	East China	150
NyuWa	CN000263	EAS	East China	150
NyuWa	CN000264	EAS	East China	150
NyuWa	CN000265	EAS	East China	150
NyuWa	CN000266	EAS	East China	150
NyuWa	CN000267	EAS	East China	150
NyuWa	CN000268	EAS	East China	150
NyuWa	CN000269	EAS	East China	150
NyuWa	CN000270	EAS	East China	150
NyuWa	CN000271	EAS	East China	150
NyuWa	CN000272	EAS	East China	150
NyuWa	CN000273	EAS	East China	150
NyuWa	CN000274	EAS	East China	150
NyuWa	CN000275	EAS	East China	150
NyuWa	CN000276	EAS	East China	150
NyuWa	CN000277	EAS	East China	150
NyuWa	CN000278	EAS	East China	150
NyuWa	CN000279	EAS	East China	150
NyuWa	CN000280	EAS	East China	150
NyuWa	CN000281	EAS	East China	150
NyuWa	CN000282	EAS	East China	150
NyuWa	CN000283	EAS	East China	150
NyuWa	CN000284	EAS	East China	150
NyuWa	CN000285	EAS	East China	150
NyuWa	CN000286	EAS	East China	150
NyuWa	CN000287	EAS	East China	150
NyuWa	CN000288	EAS	East China	150
NyuWa	CN000289	EAS	East China	150
NyuWa	CN000290	EAS	East China	150
NyuWa	CN000291	EAS	East China	150
NyuWa	CN000292	EAS	East China	150
NyuWa	CN000293	EAS	East China	150
NyuWa	CN000294	EAS	East China	150
NyuWa	CN000295	EAS	East China	150
NyuWa	CN000296	EAS	East China	150
NyuWa	CN000297	EAS	East China	150
NyuWa	CN000298	EAS	East China	150
NyuWa	CN000299	EAS	East China	150
NyuWa	CN000300	EAS	East China	150
NyuWa	CN000301	EAS	East China	150
NyuWa	CN000302	EAS	East China	150
NyuWa	CN000303	EAS	East China	150
NyuWa	CN000304	EAS	East China	150
NyuWa	CN000305	EAS	East China	150
NyuWa	CN000306	EAS	East China	150
NyuWa	CN000307	EAS	East China	150
NyuWa	CN000308	EAS	East China	150
NyuWa	CN000309	EAS	East China	150
NyuWa	CN000310	EAS	East China	150
NyuWa	CN000311	EAS	East China	150
NyuWa	CN000312	EAS	East China	150
NyuWa	CN000313	EAS	East China	150
NyuWa	CN000314	EAS	East China	150
NyuWa	CN000315	EAS	East China	150
NyuWa	CN000316	EAS	East China	150
NyuWa	CN000317	EAS	East China	150
NyuWa	CN000318	EAS	East China	150
NyuWa	CN000319	EAS	East China	150
NyuWa	CN000320	EAS	East China	150
NyuWa	CN000321	EAS	East China	150
NyuWa	CN000322	EAS	East China	150
NyuWa	CN000323	EAS	East China	150
NyuWa	CN000324	EAS	East China	150
NyuWa	CN000325	EAS	East China	150
NyuWa	CN000326	EAS	East China	150
NyuWa	CN000327	EAS	East China	150
NyuWa	CN000328	EAS	East China	150
NyuWa	CN000329	EAS	East China	150
NyuWa	CN000330	EAS	East China	150
NyuWa	CN000331	EAS	East China	150
NyuWa	CN000332	EAS	East China	150
NyuWa	CN000333	EAS	East China	150
NyuWa	CN000334	EAS	East China	150
NyuWa	CN000335	EAS	East China	150
NyuWa	CN000336	EAS	East China	150
NyuWa	CN000337	EAS	East China	150
NyuWa	CN000338	EAS	East China	150
NyuWa	CN000339	EAS	East China	150
NyuWa	CN000340	EAS	East China	150
NyuWa	CN000341	EAS	East China	150
NyuWa	CN000342	EAS	East China	150
NyuWa	CN000343	EAS	East China	150
NyuWa	CN000344	EAS	East China	150
NyuWa	CN000345	EAS	East China	150
NyuWa	CN000346	EAS	East China	150
NyuWa	CN000347	EAS	East China	150
NyuWa	CN000348	EAS	East China	150
NyuWa	CN000349	EAS	East China	150
NyuWa	CN000350	EAS	East China	150
NyuWa	CN000351	EAS	East China	150
NyuWa	CN000352	EAS	East China	150
NyuWa	CN000353	EAS	East China	150
NyuWa	CN000354	EAS	East China	150
NyuWa	CN000355	EAS	East China	150
NyuWa	CN000356	EAS	East China	150
NyuWa	CN000357	EAS	East China	150
NyuWa	CN000358	EAS	East China	150
NyuWa	CN000359	EAS	East China	150
NyuWa	CN000360	EAS	East China	150
NyuWa	CN000361	EAS	East China	150
NyuWa	CN000362	EAS	East China	150
NyuWa	CN000363	EAS	East China	150
NyuWa	CN000364	EAS	East China	150
NyuWa	CN000365	EAS	East China	150
NyuWa	CN000366	EAS	East China	150
NyuWa	CN000367	EAS	East China	150
NyuWa	CN000368	EAS	East China	150
NyuWa	CN000369	EAS	East China	150
NyuWa	CN000370	EAS	East China	150
NyuWa	CN000371	EAS	East China	150
NyuWa	CN000372	EAS	East China	150
NyuWa	CN000373	EAS	East China	150
NyuWa	CN000374	EAS	East China	150
NyuWa	CN000375	EAS	East China	150
NyuWa	CN000376	EAS	East China	150
NyuWa	CN000377	EAS	East China	150
NyuWa	CN000378	EAS	East China	150
NyuWa	CN000380	EAS	East China	150
NyuWa	CN000381	EAS	East China	150
NyuWa	CN000382	EAS	East China	150
NyuWa	CN000383	EAS	East China	150
NyuWa	CN000384	EAS	East China	150
NyuWa	CN000385	EAS	East China	150
NyuWa	CN000386	EAS	East China	150
NyuWa	CN000387	EAS	East China	150
NyuWa	CN000388	EAS	East China	150
NyuWa	CN000389	EAS	East China	150
NyuWa	CN000390	EAS	East China	150
NyuWa	CN000391	EAS	East China	150
NyuWa	CN000392	EAS	East China	150
NyuWa	CN000393	EAS	East China	150
NyuWa	CN000394	EAS	East China	150
NyuWa	CN000395	EAS	East China	150
NyuWa	CN000396	EAS	East China	150
NyuWa	CN000397	EAS	East China	150
NyuWa	CN000398	EAS	East China	150
NyuWa	CN000399	EAS	East China	150
NyuWa	CN000400	EAS	East China	150
NyuWa	CN000401	EAS	East China	150
NyuWa	CN000402	EAS	East China	150
NyuWa	CN000403	EAS	East China	150
NyuWa	CN000404	EAS	East China	150
NyuWa	CN000405	EAS	East China	150
NyuWa	CN000406	EAS	East China	150
NyuWa	CN000407	EAS	East China	150
NyuWa	CN000408	EAS	East China	150
NyuWa	CN000409	EAS	East China	150
NyuWa	CN000410	EAS	East China	150
NyuWa	CN000411	EAS	East China	150
NyuWa	CN000412	EAS	East China	150
NyuWa	CN000413	EAS	East China	150
NyuWa	CN000414	EAS	East China	150
NyuWa	CN000415	EAS	East China	150
NyuWa	CN000416	EAS	East China	150
NyuWa	CN000417	EAS	East China	150
NyuWa	CN000418	EAS	East China	150
NyuWa	CN000419	EAS	East China	150
NyuWa	CN000420	EAS	East China	150
NyuWa	CN000421	EAS	East China	150
NyuWa	CN000422	EAS	East China	150
NyuWa	CN000423	EAS	East China	150
NyuWa	CN000424	EAS	East China	150
NyuWa	CN000425	EAS	East China	150
NyuWa	CN000426	EAS	East China	150
NyuWa	CN000427	EAS	East China	150
NyuWa	CN000428	EAS	East China	150
NyuWa	CN000429	EAS	East China	150
NyuWa	CN000430	EAS	East China	150
NyuWa	CN000431	EAS	East China	150
NyuWa	CN000432	EAS	East China	150
NyuWa	CN000433	EAS	East China	150
NyuWa	CN000434	EAS	East China	150
NyuWa	CN000435	EAS	East China	150
NyuWa	CN000436	EAS	East China	150
NyuWa	CN000437	EAS	East China	150
NyuWa	CN000438	EAS	East China	150
NyuWa	CN000439	EAS	East China	150
NyuWa	CN000440	EAS	East China	150
NyuWa	CN000441	EAS	East China	150
NyuWa	CN000442	EAS	East China	150
NyuWa	CN000443	EAS	East China	150
NyuWa	CN000444	EAS	East China	150
NyuWa	CN000445	EAS	East China	150
NyuWa	CN000446	EAS	East China	150
NyuWa	CN000447	EAS	East China	150
NyuWa	CN000448	EAS	East China	150
NyuWa	CN000449	EAS	East China	150
NyuWa	CN000450	EAS	East China	150
NyuWa	CN000451	EAS	East China	150
NyuWa	CN000452	EAS	East China	150
NyuWa	CN000453	EAS	East China	150
NyuWa	CN000454	EAS	East China	150
NyuWa	CN000455	EAS	East China	150
NyuWa	CN000456	EAS	East China	150
NyuWa	CN000457	EAS	East China	150
NyuWa	CN000458	EAS	East China	150
NyuWa	CN000459	EAS	East China	150
NyuWa	CN000460	EAS	East China	150
NyuWa	CN000461	EAS	East China	150
NyuWa	CN000462	EAS	East China	150
NyuWa	CN000463	EAS	East China	150
NyuWa	CN000464	EAS	East China	150
NyuWa	CN000465	EAS	East China	150
NyuWa	CN000466	EAS	East China	150
NyuWa	CN000467	EAS	East China	150
NyuWa	CN000468	EAS	East China	150
NyuWa	CN000469	EAS	East China	150
NyuWa	CN000470	EAS	East China	150
NyuWa	CN000471	EAS	East China	150
NyuWa	CN000472	EAS	East China	150
NyuWa	CN000473	EAS	East China	150
NyuWa	CN000474	EAS	East China	150
NyuWa	CN000475	EAS	East China	150
NyuWa	CN000476	EAS	East China	150
NyuWa	CN000477	EAS	East China	150
NyuWa	CN000478	EAS	East China	150
NyuWa	CN000479	EAS	East China	150
NyuWa	CN000480	EAS	East China	150
NyuWa	CN000481	EAS	East China	150
NyuWa	CN000482	EAS	East China	150
NyuWa	CN000483	EAS	East China	150
NyuWa	CN000484	EAS	East China	150
NyuWa	CN000485	EAS	East China	150
NyuWa	CN000486	EAS	East China	150
NyuWa	CN000487	EAS	East China	150
NyuWa	CN000488	EAS	East China	150
NyuWa	CN000489	EAS	East China	150
NyuWa	CN000490	EAS	East China	150
NyuWa	CN000491	EAS	East China	150
NyuWa	CN000492	EAS	East China	150
NyuWa	CN000493	EAS	East China	150
NyuWa	CN000494	EAS	East China	150
NyuWa	CN000495	EAS	East China	150
NyuWa	CN000496	EAS	East China	150
NyuWa	CN000497	EAS	East China	150
NyuWa	CN000498	EAS	East China	150
NyuWa	CN000499	EAS	East China	150
NyuWa	CN000500	EAS	East China	150
NyuWa	CN000501	EAS	East China	150
NyuWa	CN000502	EAS	East China	150
NyuWa	CN000503	EAS	East China	150
NyuWa	CN000504	EAS	East China	150
NyuWa	CN000505	EAS	East China	150
NyuWa	CN000506	EAS	East China	150
NyuWa	CN000507	EAS	East China	150
NyuWa	CN000508	EAS	East China	150
NyuWa	CN000509	EAS	East China	150
NyuWa	CN000510	EAS	East China	150
NyuWa	CN000511	EAS	East China	150
NyuWa	CN000512	EAS	East China	150
NyuWa	CN000513	EAS	East China	150
NyuWa	CN000514	EAS	East China	150
NyuWa	CN000515	EAS	East China	150
NyuWa	CN000516	EAS	East China	150
NyuWa	CN000517	EAS	East China	150
NyuWa	CN000518	EAS	East China	150
NyuWa	CN000519	EAS	East China	150
NyuWa	CN000520	EAS	East China	150
NyuWa	CN000521	EAS	East China	150
NyuWa	CN000522	EAS	East China	150
NyuWa	CN000523	EAS	East China	150
NyuWa	CN000524	EAS	East China	150
NyuWa	CN000525	EAS	East China	150
NyuWa	CN000526	EAS	East China	150
NyuWa	CN000527	EAS	East China	150
NyuWa	CN000528	EAS	East China	150
NyuWa	CN000529	EAS	East China	150
NyuWa	CN000530	EAS	East China	150
NyuWa	CN000531	EAS	East China	150
NyuWa	CN000533	EAS	East China	150
NyuWa	CN000534	EAS	East China	150
NyuWa	CN000535	EAS	East China	150
NyuWa	CN000536	EAS	East China	150
NyuWa	CN000537	EAS	East China	150
NyuWa	CN000538	EAS	East China	150
NyuWa	CN000539	EAS	East China	150
NyuWa	CN000540	EAS	East China	150
NyuWa	CN000541	EAS	East China	150
NyuWa	CN000542	EAS	East China	150
NyuWa	CN000543	EAS	East China	150
NyuWa	CN000544	EAS	East China	150
NyuWa	CN000545	EAS	East China	150
NyuWa	CN000546	EAS	East China	150
NyuWa	CN000547	EAS	East China	150
NyuWa	CN000548	EAS	East China	150
NyuWa	CN000549	EAS	East China	150
NyuWa	CN000550	EAS	East China	150
NyuWa	CN000552	EAS	East China	150
NyuWa	CN000553	EAS	East China	150
NyuWa	CN000554	EAS	East China	150
NyuWa	CN000555	EAS	East China	150
NyuWa	CN000556	EAS	East China	150
NyuWa	CN000557	EAS	East China	150
NyuWa	CN000558	EAS	East China	150
NyuWa	CN000559	EAS	East China	150
NyuWa	CN000560	EAS	East China	150
NyuWa	CN000562	EAS	East China	150
NyuWa	CN000563	EAS	East China	150
NyuWa	CN000564	EAS	East China	150
NyuWa	CN000565	EAS	East China	150
NyuWa	CN000566	EAS	East China	150
NyuWa	CN000567	EAS	East China	150
NyuWa	CN000568	EAS	East China	150
NyuWa	CN000570	EAS	East China	150
NyuWa	CN000571	EAS	East China	150
NyuWa	CN000572	EAS	East China	150
NyuWa	CN000573	EAS	East China	150
NyuWa	CN000574	EAS	East China	150
NyuWa	CN000575	EAS	East China	150
NyuWa	CN000576	EAS	East China	150
NyuWa	CN000577	EAS	East China	150
NyuWa	CN000578	EAS	East China	150
NyuWa	CN000580	EAS	East China	150
NyuWa	CN000581	EAS	East China	150
NyuWa	CN000582	EAS	East China	150
NyuWa	CN000583	EAS	East China	150
NyuWa	CN000584	EAS	East China	150
NyuWa	CN000585	EAS	East China	150
NyuWa	CN000586	EAS	East China	150
NyuWa	CN000587	EAS	East China	150
NyuWa	CN000588	EAS	East China	150
NyuWa	CN000589	EAS	East China	150
NyuWa	CN000592	EAS	East China	150
NyuWa	CN000593	EAS	East China	150
NyuWa	CN000594	EAS	East China	150
NyuWa	CN000595	EAS	East China	150
NyuWa	CN000596	EAS	East China	150
NyuWa	CN000597	EAS	East China	150
NyuWa	CN000598	EAS	East China	150
NyuWa	CN000599	EAS	East China	150
NyuWa	CN000600	EAS	East China	150
NyuWa	CN000601	EAS	East China	150
NyuWa	CN000602	EAS	East China	150
NyuWa	CN000603	EAS	East China	150
NyuWa	CN000604	EAS	East China	150
NyuWa	CN000605	EAS	East China	150
NyuWa	CN000606	EAS	East China	150
NyuWa	CN000607	EAS	East China	150
NyuWa	CN000608	EAS	East China	150
NyuWa	CN000609	EAS	East China	150
NyuWa	CN000610	EAS	East China	150
NyuWa	CN000612	EAS	East China	150
NyuWa	CN000613	EAS	East China	150
NyuWa	CN000614	EAS	East China	150
NyuWa	CN000615	EAS	East China	150
NyuWa	CN000616	EAS	East China	150
NyuWa	CN000617	EAS	East China	150
NyuWa	CN000618	EAS	East China	150
NyuWa	CN000619	EAS	East China	150
NyuWa	CN000620	EAS	East China	150
NyuWa	CN000621	EAS	East China	150
NyuWa	CN000623	EAS	East China	150
NyuWa	CN000625	EAS	East China	150
NyuWa	CN000626	EAS	East China	150
NyuWa	CN000627	EAS	East China	150
NyuWa	CN000629	EAS	East China	150
NyuWa	CN000630	EAS	East China	150
NyuWa	CN000631	EAS	East China	150
NyuWa	CN000632	EAS	East China	150
NyuWa	CN000633	EAS	East China	150
NyuWa	CN000634	EAS	East China	150
NyuWa	CN000635	EAS	East China	150
NyuWa	CN000636	EAS	East China	150
NyuWa	CN000637	EAS	East China	150
NyuWa	CN000638	EAS	East China	150
NyuWa	CN000639	EAS	East China	150
NyuWa	CN000640	EAS	East China	150
NyuWa	CN000641	EAS	East China	150
NyuWa	CN000642	EAS	East China	150
NyuWa	CN000643	EAS	East China	150
NyuWa	CN000644	EAS	East China	150
NyuWa	CN000645	EAS	East China	150
NyuWa	CN000646	EAS	East China	150
NyuWa	CN000647	EAS	East China	150
NyuWa	CN000648	EAS	East China	150
NyuWa	CN000649	EAS	East China	150
NyuWa	CN000650	EAS	East China	150
NyuWa	CN000651	EAS	East China	150
NyuWa	CN000652	EAS	East China	150
NyuWa	CN000653	EAS	East China	150
NyuWa	CN000654	EAS	East China	150
NyuWa	CN000655	EAS	East China	150
NyuWa	CN000656	EAS	East China	150
NyuWa	CN000657	EAS	East China	150
NyuWa	CN000658	EAS	East China	150
NyuWa	CN000659	EAS	East China	150
NyuWa	CN000660	EAS	East China	150
NyuWa	CN000661	EAS	East China	150
NyuWa	CN000662	EAS	East China	150
NyuWa	CN000663	EAS	East China	150
NyuWa	CN000664	EAS	East China	150
NyuWa	CN000666	EAS	East China	150
NyuWa	CN000667	EAS	East China	150
NyuWa	CN000668	EAS	East China	150
NyuWa	CN000669	EAS	East China	150
NyuWa	CN000670	EAS	East China	150
NyuWa	CN000671	EAS	East China	150
NyuWa	CN000673	EAS	East China	150
NyuWa	CN000675	EAS	East China	150
NyuWa	CN000676	EAS	East China	150
NyuWa	CN000677	EAS	East China	150
NyuWa	CN000678	EAS	East China	150
NyuWa	CN000679	EAS	East China	150
NyuWa	CN000681	EAS	East China	150
NyuWa	CN000682	EAS	East China	150
NyuWa	CN000683	EAS	East China	150
NyuWa	CN000684	EAS	East China	150
NyuWa	CN000685	EAS	East China	150
NyuWa	CN000686	EAS	East China	150
NyuWa	CN000687	EAS	East China	150
NyuWa	CN000688	EAS	East China	150
NyuWa	CN000689	EAS	East China	150
NyuWa	CN000690	EAS	East China	150
NyuWa	CN000691	EAS	East China	150
NyuWa	CN000693	EAS	East China	150
NyuWa	CN000694	EAS	East China	150
NyuWa	CN000695	EAS	East China	150
NyuWa	CN000696	EAS	East China	150
NyuWa	CN000697	EAS	East China	150
NyuWa	CN000698	EAS	East China	150
NyuWa	CN000699	EAS	East China	150
NyuWa	CN000700	EAS	East China	150
NyuWa	CN000701	EAS	East China	150
NyuWa	CN000702	EAS	East China	150
NyuWa	CN000703	EAS	East China	150
NyuWa	CN000704	EAS	East China	150
NyuWa	CN000705	EAS	East China	150
NyuWa	CN000706	EAS	East China	150
NyuWa	CN000707	EAS	East China	150
NyuWa	CN000708	EAS	East China	150
NyuWa	CN000709	EAS	East China	150
NyuWa	CN000710	EAS	East China	150
NyuWa	CN000713	EAS	East China	150
NyuWa	CN000715	EAS	East China	150
NyuWa	CN000716	EAS	East China	150
NyuWa	CN000717	EAS	East China	150
NyuWa	CN000718	EAS	East China	150
NyuWa	CN000719	EAS	East China	150
NyuWa	CN000720	EAS	East China	150
NyuWa	CN000721	EAS	East China	150
NyuWa	CN000722	EAS	East China	150
NyuWa	CN000723	EAS	East China	150
NyuWa	CN000724	EAS	East China	150
NyuWa	CN000725	EAS	East China	150
NyuWa	CN000726	EAS	East China	150
NyuWa	CN000727	EAS	East China	150
NyuWa	CN000728	EAS	East China	150
NyuWa	CN000729	EAS	East China	150
NyuWa	CN000730	EAS	East China	150
NyuWa	CN000731	EAS	East China	150
NyuWa	CN000732	EAS	East China	150
NyuWa	CN000733	EAS	East China	150
NyuWa	CN000734	EAS	East China	150
NyuWa	CN000735	EAS	East China	150
NyuWa	CN000736	EAS	East China	150
NyuWa	CN000737	EAS	East China	150
NyuWa	CN000738	EAS	East China	150
NyuWa	CN000739	EAS	East China	150
NyuWa	CN000740	EAS	East China	150
NyuWa	CN000741	EAS	East China	150
NyuWa	CN000742	EAS	East China	150
NyuWa	CN000743	EAS	East China	150
NyuWa	CN000744	EAS	East China	150
NyuWa	CN000745	EAS	East China	150
NyuWa	CN000746	EAS	East China	150
NyuWa	CN000747	EAS	East China	150
NyuWa	CN000748	EAS	East China	150
NyuWa	CN000749	EAS	East China	150
NyuWa	CN000750	EAS	East China	150
NyuWa	CN000751	EAS	East China	150
NyuWa	CN000752	EAS	East China	150
NyuWa	CN000753	EAS	East China	150
NyuWa	CN000754	EAS	East China	150
NyuWa	CN000755	EAS	East China	150
NyuWa	CN000756	EAS	East China	150
NyuWa	CN000757	EAS	East China	150
NyuWa	CN000758	EAS	East China	150
NyuWa	CN000759	EAS	East China	150
NyuWa	CN000760	EAS	East China	150
NyuWa	CN000761	EAS	East China	150
NyuWa	CN000762	EAS	East China	150
NyuWa	CN000763	EAS	East China	150
NyuWa	CN000764	EAS	East China	150
NyuWa	CN000765	EAS	East China	150
NyuWa	CN000766	EAS	East China	150
NyuWa	CN000767	EAS	East China	150
NyuWa	CN000768	EAS	East China	150
NyuWa	CN000769	EAS	East China	150
NyuWa	CN000770	EAS	East China	150
NyuWa	CN000771	EAS	East China	150
NyuWa	CN000772	EAS	East China	150
NyuWa	CN000773	EAS	East China	150
NyuWa	CN000774	EAS	East China	150
NyuWa	CN000775	EAS	East China	150
NyuWa	CN000776	EAS	East China	150
NyuWa	CN000777	EAS	East China	150
NyuWa	CN000778	EAS	East China	150
NyuWa	CN000779	EAS	East China	150
NyuWa	CN000780	EAS	East China	150
NyuWa	CN000781	EAS	East China	150
NyuWa	CN000782	EAS	East China	150
NyuWa	CN000783	EAS	East China	150
NyuWa	CN000784	EAS	East China	150
NyuWa	CN000785	EAS	East China	150
NyuWa	CN000786	EAS	East China	150
NyuWa	CN000787	EAS	East China	150
NyuWa	CN000788	EAS	East China	150
NyuWa	CN000789	EAS	East China	150
NyuWa	CN000790	EAS	East China	150
NyuWa	CN000791	EAS	East China	150
NyuWa	CN000792	EAS	East China	150
NyuWa	CN000793	EAS	East China	150
NyuWa	CN000794	EAS	East China	150
NyuWa	CN000795	EAS	East China	150
NyuWa	CN000796	EAS	East China	150
NyuWa	CN000797	EAS	East China	150
NyuWa	CN000798	EAS	North China	150
NyuWa	CN000799	EAS	North China	150
NyuWa	CN000800	EAS	North China	150
NyuWa	CN000801	EAS	North China	150
NyuWa	CN000802	EAS	North China	150
NyuWa	CN000803	EAS	North China	150
NyuWa	CN000804	EAS	North China	150
NyuWa	CN000805	EAS	North China	150
NyuWa	CN000806	EAS	North China	150
NyuWa	CN000807	EAS	North China	150
NyuWa	CN000808	EAS	East China	150
NyuWa	CN000809	EAS	East China	150
NyuWa	CN000810	EAS	East China	150
NyuWa	CN000811	EAS	East China	150
NyuWa	CN000812	EAS	East China	150
NyuWa	CN000813	EAS	East China	150
NyuWa	CN000814	EAS	East China	150
NyuWa	CN000815	EAS	East China	150
NyuWa	CN000816	EAS	East China	150
NyuWa	CN000817	EAS	East China	150
NyuWa	CN000818	EAS	East China	150
NyuWa	CN000819	EAS	East China	150
NyuWa	CN000820	EAS	East China	150
NyuWa	CN000821	EAS	East China	150
NyuWa	CN000822	EAS	East China	150
NyuWa	CN000823	EAS	East China	150
NyuWa	CN000824	EAS	East China	150
NyuWa	CN000825	EAS	East China	150
NyuWa	CN000826	EAS	East China	150
NyuWa	CN000827	EAS	East China	150
NyuWa	CN000828	EAS	East China	150
NyuWa	CN000829	EAS	East China	150
NyuWa	CN000830	EAS	East China	150
NyuWa	CN000831	EAS	East China	150
NyuWa	CN000832	EAS	East China	150
NyuWa	CN000833	EAS	East China	150
NyuWa	CN000834	EAS	East China	150
NyuWa	CN000835	EAS	East China	150
NyuWa	CN000836	EAS	East China	150
NyuWa	CN000837	EAS	East China	150
NyuWa	CN000838	EAS	East China	150
NyuWa	CN000839	EAS	East China	150
NyuWa	CN000840	EAS	East China	150
NyuWa	CN000841	EAS	East China	150
NyuWa	CN000842	EAS	East China	150
NyuWa	CN000843	EAS	East China	150
NyuWa	CN000844	EAS	East China	150
NyuWa	CN000845	EAS	East China	150
NyuWa	CN000846	EAS	East China	150
NyuWa	CN000847	EAS	East China	150
NyuWa	CN000848	EAS	East China	150
NyuWa	CN000849	EAS	East China	150
NyuWa	CN000850	EAS	East China	150
NyuWa	CN000851	EAS	East China	150
NyuWa	CN000852	EAS	East China	150
NyuWa	CN000853	EAS	East China	150
NyuWa	CN000854	EAS	East China	150
NyuWa	CN000855	EAS	East China	150
NyuWa	CN000856	EAS	East China	150
NyuWa	CN000857	EAS	East China	150
NyuWa	CN000858	EAS	East China	150
NyuWa	CN000859	EAS	East China	150
NyuWa	CN000860	EAS	East China	150
NyuWa	CN000861	EAS	East China	150
NyuWa	CN000862	EAS	East China	150
NyuWa	CN000863	EAS	East China	150
NyuWa	CN000864	EAS	East China	150
NyuWa	CN000865	EAS	East China	150
NyuWa	CN000866	EAS	East China	150
NyuWa	CN000867	EAS	East China	150
NyuWa	CN000868	EAS	East China	150
NyuWa	CN000869	EAS	East China	150
NyuWa	CN000870	EAS	East China	150
NyuWa	CN000871	EAS	East China	150
NyuWa	CN000872	EAS	East China	150
NyuWa	CN000873	EAS	East China	150
NyuWa	CN000874	EAS	East China	150
NyuWa	CN000875	EAS	East China	150
NyuWa	CN000876	EAS	East China	150
NyuWa	CN000877	EAS	East China	150
NyuWa	CN000878	EAS	East China	150
NyuWa	CN000879	EAS	East China	150
NyuWa	CN000880	EAS	East China	150
NyuWa	CN000881	EAS	East China	150
NyuWa	CN000882	EAS	East China	150
NyuWa	CN000883	EAS	East China	150
NyuWa	CN000884	EAS	East China	150
NyuWa	CN000885	EAS	East China	150
NyuWa	CN000886	EAS	East China	150
NyuWa	CN000887	EAS	East China	150
NyuWa	CN000888	EAS	East China	150
NyuWa	CN000889	EAS	East China	150
NyuWa	CN000890	EAS	East China	150
NyuWa	CN000891	EAS	East China	150
NyuWa	CN000892	EAS	East China	150
NyuWa	CN000893	EAS	East China	150
NyuWa	CN000894	EAS	East China	150
NyuWa	CN000895	EAS	East China	150
NyuWa	CN000896	EAS	East China	150
NyuWa	CN000897	EAS	East China	150
NyuWa	CN000898	EAS	East China	150
NyuWa	CN000899	EAS	East China	151
NyuWa	CN000900	EAS	East China	151
NyuWa	CN000901	EAS	East China	151
NyuWa	CN000902	EAS	East China	151
NyuWa	CN000903	EAS	East China	151
NyuWa	CN000904	EAS	East China	151
NyuWa	CN000905	EAS	East China	151
NyuWa	CN000906	EAS	East China	150
NyuWa	CN000907	EAS	East China	150
NyuWa	CN000908	EAS	East China	150
NyuWa	CN000909	EAS	East China	150
NyuWa	CN000910	EAS	East China	150
NyuWa	CN000911	EAS	East China	150
NyuWa	CN000912	EAS	East China	150
NyuWa	CN000913	EAS	East China	150
NyuWa	CN000980	EAS	South China	150
NyuWa	CN000981	EAS	South China	150
NyuWa	CN000982	EAS	South China	150
NyuWa	CN000983	EAS	South China	150
NyuWa	CN000984	EAS	South China	150
NyuWa	CN000985	EAS	South China	150
NyuWa	CN000986	EAS	South China	150
NyuWa	CN000987	EAS	South China	150
NyuWa	CN000988	EAS	East China	150
NyuWa	CN000989	EAS	East China	150
NyuWa	CN000990	EAS	East China	150
NyuWa	CN000991	EAS	East China	150
NyuWa	CN000992	EAS	East China	150
NyuWa	CN000993	EAS	East China	150
NyuWa	CN000994	EAS	East China	150
NyuWa	CN000995	EAS	East China	150
NyuWa	CN000996	EAS	East China	150
NyuWa	CN000997	EAS	East China	150
NyuWa	CN000998	EAS	East China	150
NyuWa	CN000999	EAS	East China	150
NyuWa	CN001000	EAS	East China	150
NyuWa	CN001001	EAS	East China	150
NyuWa	CN001002	EAS	East China	150
NyuWa	CN001003	EAS	East China	150
NyuWa	CN001004	EAS	East China	150
NyuWa	CN001005	EAS	East China	150
NyuWa	CN001006	EAS	East China	150
NyuWa	CN001007	EAS	East China	150
NyuWa	CN001008	EAS	East China	150
NyuWa	CN001009	EAS	East China	150
NyuWa	CN001010	EAS	East China	150
NyuWa	CN001011	EAS	East China	150
NyuWa	CN001012	EAS	East China	150
NyuWa	CN001013	EAS	East China	150
NyuWa	CN001014	EAS	East China	150
NyuWa	CN001015	EAS	East China	150
NyuWa	CN001016	EAS	East China	150
NyuWa	CN001017	EAS	East China	150
NyuWa	CN001018	EAS	East China	150
NyuWa	CN001019	EAS	East China	150
NyuWa	CN001020	EAS	East China	150
NyuWa	CN001021	EAS	East China	150
NyuWa	CN001022	EAS	East China	150
NyuWa	CN001023	EAS	East China	150
NyuWa	CN001024	EAS	East China	150
NyuWa	CN001025	EAS	East China	150
NyuWa	CN001026	EAS	East China	150
NyuWa	CN001027	EAS	East China	150
NyuWa	CN001028	EAS	East China	150
NyuWa	CN001029	EAS	East China	150
NyuWa	CN001030	EAS	East China	150
NyuWa	CN001031	EAS	East China	150
NyuWa	CN001032	EAS	East China	150
NyuWa	CN001033	EAS	East China	150
NyuWa	CN001034	EAS	East China	150
NyuWa	CN001035	EAS	East China	150
NyuWa	CN001036	EAS	East China	150
NyuWa	CN001037	EAS	East China	150
NyuWa	CN001038	EAS	East China	150
NyuWa	CN001039	EAS	East China	150
NyuWa	CN001040	EAS	East China	150
NyuWa	CN001041	EAS	East China	150
NyuWa	CN001042	EAS	East China	150
NyuWa	CN001043	EAS	East China	150
NyuWa	CN001044	EAS	East China	150
NyuWa	CN001045	EAS	East China	150
NyuWa	CN001046	EAS	East China	150
NyuWa	CN001047	EAS	East China	150
NyuWa	CN001048	EAS	East China	150
NyuWa	CN001049	EAS	East China	150
NyuWa	CN001050	EAS	East China	150
NyuWa	CN001051	EAS	East China	150
NyuWa	CN001052	EAS	East China	150
NyuWa	CN001053	EAS	East China	150
NyuWa	CN001054	EAS	East China	150
NyuWa	CN001055	EAS	East China	150
NyuWa	CN001056	EAS	East China	150
NyuWa	CN001057	EAS	East China	150
NyuWa	CN001058	EAS	East China	150
NyuWa	CN001059	EAS	East China	150
NyuWa	CN001060	EAS	East China	150
NyuWa	CN001061	EAS	East China	150
NyuWa	CN001062	EAS	East China	150
NyuWa	CN001063	EAS	East China	150
NyuWa	CN001064	EAS	East China	150
NyuWa	CN001065	EAS	East China	150
NyuWa	CN001066	EAS	East China	150
NyuWa	CN001067	EAS	East China	150
NyuWa	CN001068	EAS	East China	150
NyuWa	CN001069	EAS	East China	150
NyuWa	CN001070	EAS	East China	150
NyuWa	CN001071	EAS	East China	150
NyuWa	CN001072	EAS	East China	150
NyuWa	CN001073	EAS	East China	150
NyuWa	CN001075	EAS	East China	150
NyuWa	CN001076	EAS	East China	150
NyuWa	CN001077	EAS	East China	150
NyuWa	CN001078	EAS	East China	150
NyuWa	CN001079	EAS	East China	150
NyuWa	CN001080	EAS	East China	150
NyuWa	CN001081	EAS	East China	150
NyuWa	CN001082	EAS	East China	150
NyuWa	CN001083	EAS	East China	150
NyuWa	CN001084	EAS	East China	150
NyuWa	CN001085	EAS	East China	150
NyuWa	CN001086	EAS	East China	150
NyuWa	CN001087	EAS	East China	150
NyuWa	CN001088	EAS	East China	150
NyuWa	CN001089	EAS	East China	150
NyuWa	CN001090	EAS	East China	150
NyuWa	CN001091	EAS	East China	150
NyuWa	CN001092	EAS	East China	150
NyuWa	CN001093	EAS	East China	150
NyuWa	CN001094	EAS	East China	150
NyuWa	CN001095	EAS	East China	150
NyuWa	CN001096	EAS	East China	150
NyuWa	CN001097	EAS	East China	150
NyuWa	CN001098	EAS	East China	150
NyuWa	CN001099	EAS	East China	150
NyuWa	CN001100	EAS	East China	150
NyuWa	CN001101	EAS	East China	150
NyuWa	CN001102	EAS	East China	150
NyuWa	CN001103	EAS	East China	150
NyuWa	CN001104	EAS	East China	150
NyuWa	CN001105	EAS	East China	150
NyuWa	CN001106	EAS	East China	150
NyuWa	CN001107	EAS	East China	150
NyuWa	CN001108	EAS	East China	150
NyuWa	CN001109	EAS	East China	150
NyuWa	CN001110	EAS	East China	150
NyuWa	CN001111	EAS	East China	150
NyuWa	CN001112	EAS	East China	150
NyuWa	CN001113	EAS	East China	150
NyuWa	CN001114	EAS	East China	150
NyuWa	CN001115	EAS	East China	150
NyuWa	CN001116	EAS	East China	150
NyuWa	CN001117	EAS	East China	150
NyuWa	CN001118	EAS	East China	150
NyuWa	CN001119	EAS	East China	150
NyuWa	CN001120	EAS	East China	150
NyuWa	CN001121	EAS	East China	150
NyuWa	CN001122	EAS	East China	150
NyuWa	CN001123	EAS	East China	150
NyuWa	CN001124	EAS	East China	150
NyuWa	CN001125	EAS	East China	150
NyuWa	CN001126	EAS	East China	150
NyuWa	CN001127	EAS	East China	150
NyuWa	CN001128	EAS	East China	150
NyuWa	CN001129	EAS	East China	150
NyuWa	CN001130	EAS	East China	150
NyuWa	CN001131	EAS	East China	150
NyuWa	CN001132	EAS	East China	150
NyuWa	CN001133	EAS	East China	150
NyuWa	CN001134	EAS	East China	150
NyuWa	CN001135	EAS	East China	150
NyuWa	CN001136	EAS	East China	150
NyuWa	CN001137	EAS	East China	150
NyuWa	CN001138	EAS	East China	150
NyuWa	CN001139	EAS	East China	150
NyuWa	CN001140	EAS	East China	150
NyuWa	CN001141	EAS	East China	150
NyuWa	CN001142	EAS	East China	150
NyuWa	CN001143	EAS	East China	150
NyuWa	CN001144	EAS	East China	150
NyuWa	CN001145	EAS	East China	150
NyuWa	CN001146	EAS	East China	150
NyuWa	CN001147	EAS	East China	150
NyuWa	CN001148	EAS	East China	150
NyuWa	CN001149	EAS	East China	150
NyuWa	CN001150	EAS	East China	150
NyuWa	CN001151	EAS	East China	150
NyuWa	CN001152	EAS	East China	150
NyuWa	CN001153	EAS	East China	150
NyuWa	CN001154	EAS	East China	150
NyuWa	CN001155	EAS	East China	150
NyuWa	CN001156	EAS	East China	150
NyuWa	CN001157	EAS	East China	150
NyuWa	CN001158	EAS	East China	150
NyuWa	CN001159	EAS	East China	150
NyuWa	CN001160	EAS	East China	150
NyuWa	CN001161	EAS	East China	150
NyuWa	CN001162	EAS	East China	150
NyuWa	CN001163	EAS	East China	150
NyuWa	CN001164	EAS	East China	150
NyuWa	CN001165	EAS	East China	150
NyuWa	CN001166	EAS	East China	150
NyuWa	CN001167	EAS	East China	150
NyuWa	CN001168	EAS	East China	150
NyuWa	CN001169	EAS	East China	150
NyuWa	CN001170	EAS	East China	150
NyuWa	CN001171	EAS	East China	150
NyuWa	CN001172	EAS	East China	150
NyuWa	CN001173	EAS	East China	150
NyuWa	CN001174	EAS	East China	150
NyuWa	CN001175	EAS	East China	150
NyuWa	CN001176	EAS	East China	150
NyuWa	CN001177	EAS	East China	150
NyuWa	CN001178	EAS	East China	150
NyuWa	CN001179	EAS	East China	150
NyuWa	CN001180	EAS	East China	150
NyuWa	CN001181	EAS	East China	150
NyuWa	CN001182	EAS	East China	150
NyuWa	CN001183	EAS	East China	150
NyuWa	CN001184	EAS	East China	150
NyuWa	CN001185	EAS	East China	150
NyuWa	CN001186	EAS	East China	150
NyuWa	CN001187	EAS	East China	150
NyuWa	CN001188	EAS	South China	150
NyuWa	CN001189	EAS	South China	150
NyuWa	CN001190	EAS	South China	150
NyuWa	CN001191	EAS	South China	150
NyuWa	CN001192	EAS	South China	150
NyuWa	CN001193	EAS	South China	150
NyuWa	CN001194	EAS	South China	150
NyuWa	CN001195	EAS	South China	150
NyuWa	CN001196	EAS	South China	150
NyuWa	CN001197	EAS	South China	150
NyuWa	CN001198	EAS	South China	150
NyuWa	CN001199	EAS	South China	150
NyuWa	CN001200	EAS	South China	150
NyuWa	CN001201	EAS	South China	150
NyuWa	CN001202	EAS	South China	150
NyuWa	CN001203	EAS	South China	150
NyuWa	CN001204	EAS	South China	150
NyuWa	CN001205	EAS	South China	150
NyuWa	CN001206	EAS	South China	150
NyuWa	CN001207	EAS	South China	150
NyuWa	CN001208	EAS	South China	150
NyuWa	CN001209	EAS	South China	150
NyuWa	CN001210	EAS	South China	150
NyuWa	CN001211	EAS	South China	150
NyuWa	CN001212	EAS	South China	150
NyuWa	CN001213	EAS	South China	150
NyuWa	CN001214	EAS	South China	150
NyuWa	CN001215	EAS	South China	150
NyuWa	CN001216	EAS	South China	150
NyuWa	CN001217	EAS	South China	150
NyuWa	CN001218	EAS	South China	150
NyuWa	CN001219	EAS	South China	150
NyuWa	CN001220	EAS	South China	150
NyuWa	CN001221	EAS	South China	150
NyuWa	CN001222	EAS	South China	150
NyuWa	CN001223	EAS	South China	150
NyuWa	CN001224	EAS	South China	150
NyuWa	CN001225	EAS	South China	150
NyuWa	CN001226	EAS	South China	150
NyuWa	CN001227	EAS	South China	150
NyuWa	CN001228	EAS	South China	150
NyuWa	CN001229	EAS	South China	150
NyuWa	CN001230	EAS	South China	150
NyuWa	CN001231	EAS	South China	150
NyuWa	CN001232	EAS	South China	150
NyuWa	CN001233	EAS	South China	150
NyuWa	CN001234	EAS	South China	150
NyuWa	CN001235	EAS	South China	150
NyuWa	CN001236	EAS	South China	150
NyuWa	CN001237	EAS	South China	150
NyuWa	CN001238	EAS	South China	150
NyuWa	CN001239	EAS	South China	150
NyuWa	CN001240	EAS	South China	150
NyuWa	CN001241	EAS	South China	150
NyuWa	CN001242	EAS	South China	150
NyuWa	CN001243	EAS	South China	150
NyuWa	CN001244	EAS	South China	150
NyuWa	CN001245	EAS	South China	150
NyuWa	CN001246	EAS	South China	150
NyuWa	CN001247	EAS	South China	150
NyuWa	CN001248	EAS	South China	150
NyuWa	CN001249	EAS	South China	150
NyuWa	CN001250	EAS	South China	150
NyuWa	CN001251	EAS	South China	150
NyuWa	CN001252	EAS	South China	150
NyuWa	CN001253	EAS	South China	150
NyuWa	CN001254	EAS	South China	150
NyuWa	CN001255	EAS	South China	150
NyuWa	CN001256	EAS	South China	150
NyuWa	CN001257	EAS	South China	150
NyuWa	CN001258	EAS	South China	150
NyuWa	CN001259	EAS	South China	151
NyuWa	CN001260	EAS	South China	151
NyuWa	CN001261	EAS	South China	151
NyuWa	CN001262	EAS	South China	151
NyuWa	CN001263	EAS	South China	150
NyuWa	CN001264	EAS	South China	150
NyuWa	CN001265	EAS	South China	150
NyuWa	CN001266	EAS	South China	150
NyuWa	CN001267	EAS	South China	150
NyuWa	CN001268	EAS	South China	150
NyuWa	CN001269	EAS	South China	150
NyuWa	CN001270	EAS	South China	150
NyuWa	CN001271	EAS	South China	150
NyuWa	CN001272	EAS	South China	150
NyuWa	CN001273	EAS	South China	150
NyuWa	CN001274	EAS	South China	150
NyuWa	CN001275	EAS	South China	150
NyuWa	CN001276	EAS	South China	150
NyuWa	CN001277	EAS	South China	150
NyuWa	CN001278	EAS	South China	150
NyuWa	CN001279	EAS	South China	150
NyuWa	CN001280	EAS	South China	150
NyuWa	CN001281	EAS	South China	150
NyuWa	CN001282	EAS	South China	150
NyuWa	CN001283	EAS	South China	150
NyuWa	CN001284	EAS	South China	150
NyuWa	CN001285	EAS	South China	150
NyuWa	CN001286	EAS	South China	150
NyuWa	CN001287	EAS	South China	150
NyuWa	CN001288	EAS	South China	150
NyuWa	CN001289	EAS	South China	150
NyuWa	CN001290	EAS	South China	150
NyuWa	CN001291	EAS	South China	150
NyuWa	CN001308	EAS	East China	150
NyuWa	CN001309	EAS	East China	150
NyuWa	CN001310	EAS	East China	150
NyuWa	CN001311	EAS	East China	150
NyuWa	CN001312	EAS	East China	150
NyuWa	CN001313	EAS	East China	150
NyuWa	CN001314	EAS	East China	150
NyuWa	CN001315	EAS	East China	150
NyuWa	CN001316	EAS	East China	150
NyuWa	CN001317	EAS	East China	150
NyuWa	CN001318	EAS	East China	150
NyuWa	CN001319	EAS	East China	150
NyuWa	CN001320	EAS	East China	150
NyuWa	CN001321	EAS	East China	150
NyuWa	CN001323	EAS	East China	150
NyuWa	CN001324	EAS	East China	150
NyuWa	CN001325	EAS	East China	150
NyuWa	CN001326	EAS	East China	150
NyuWa	CN001327	EAS	East China	150
NyuWa	CN001328	EAS	East China	150
NyuWa	CN001329	EAS	East China	150
NyuWa	CN001330	EAS	East China	150
NyuWa	CN001331	EAS	East China	150
NyuWa	CN001332	EAS	East China	150
NyuWa	CN001333	EAS	East China	150
NyuWa	CN001334	EAS	East China	150
NyuWa	CN001336	EAS	East China	150
NyuWa	CN001337	EAS	East China	150
NyuWa	CN001339	EAS	East China	150
NyuWa	CN001340	EAS	East China	150
NyuWa	CN001341	EAS	East China	150
NyuWa	CN001342	EAS	East China	150
NyuWa	CN001344	EAS	East China	150
NyuWa	CN001345	EAS	East China	150
NyuWa	CN001346	EAS	East China	150
NyuWa	CN001348	EAS	East China	150
NyuWa	CN001349	EAS	East China	150
NyuWa	CN001350	EAS	East China	150
NyuWa	CN001351	EAS	East China	150
NyuWa	CN001352	EAS	East China	150
NyuWa	CN001353	EAS	East China	150
NyuWa	CN001354	EAS	East China	150
NyuWa	CN001355	EAS	East China	150
NyuWa	CN001356	EAS	East China	150
NyuWa	CN001358	EAS	East China	150
NyuWa	CN001359	EAS	East China	150
NyuWa	CN001360	EAS	East China	150
NyuWa	CN001361	EAS	East China	150
NyuWa	CN001362	EAS	East China	150
NyuWa	CN001363	EAS	East China	150
NyuWa	CN001364	EAS	East China	150
NyuWa	CN001365	EAS	East China	150
NyuWa	CN001367	EAS	East China	150
NyuWa	CN001369	EAS	East China	150
NyuWa	CN001370	EAS	East China	150
NyuWa	CN001371	EAS	East China	150
NyuWa	CN001372	EAS	East China	150
NyuWa	CN001373	EAS	East China	150
NyuWa	CN001374	EAS	East China	150
NyuWa	CN001375	EAS	East China	150
NyuWa	CN001376	EAS	East China	150
NyuWa	CN001377	EAS	East China	150
NyuWa	CN001378	EAS	East China	150
NyuWa	CN001379	EAS	East China	150
NyuWa	CN001380	EAS	East China	150
NyuWa	CN001381	EAS	East China	150
NyuWa	CN001382	EAS	East China	150
NyuWa	CN001384	EAS	East China	150
NyuWa	CN001385	EAS	East China	150
NyuWa	CN001386	EAS	East China	150
NyuWa	CN001387	EAS	East China	150
NyuWa	CN001388	EAS	East China	150
NyuWa	CN001389	EAS	East China	150
NyuWa	CN001390	EAS	East China	150
NyuWa	CN001391	EAS	East China	150
NyuWa	CN001392	EAS	East China	150
NyuWa	CN001393	EAS	East China	150
NyuWa	CN001395	EAS	East China	150
NyuWa	CN001396	EAS	East China	150
NyuWa	CN001397	EAS	East China	150
NyuWa	CN001398	EAS	East China	150
NyuWa	CN001399	EAS	East China	150
NyuWa	CN001400	EAS	East China	150
NyuWa	CN001401	EAS	East China	150
NyuWa	CN001402	EAS	East China	150
NyuWa	CN001403	EAS	East China	150
NyuWa	CN001404	EAS	East China	150
NyuWa	CN001405	EAS	East China	150
NyuWa	CN001406	EAS	East China	150
NyuWa	CN001407	EAS	East China	150
NyuWa	CN001408	EAS	East China	150
NyuWa	CN001409	EAS	East China	150
NyuWa	CN001410	EAS	East China	150
NyuWa	CN001411	EAS	East China	150
NyuWa	CN001412	EAS	East China	150
NyuWa	CN001413	EAS	East China	150
NyuWa	CN001414	EAS	East China	150
NyuWa	CN001415	EAS	East China	150
NyuWa	CN001416	EAS	East China	150
NyuWa	CN001417	EAS	East China	150
NyuWa	CN001418	EAS	East China	150
NyuWa	CN001419	EAS	East China	150
NyuWa	CN001420	EAS	East China	150
NyuWa	CN001421	EAS	East China	150
NyuWa	CN001422	EAS	East China	150
NyuWa	CN001423	EAS	East China	150
NyuWa	CN001424	EAS	East China	150
NyuWa	CN001425	EAS	East China	150
NyuWa	CN001426	EAS	East China	150
NyuWa	CN001427	EAS	East China	150
NyuWa	CN001428	EAS	East China	150
NyuWa	CN001429	EAS	East China	150
NyuWa	CN001430	EAS	East China	150
NyuWa	CN001431	EAS	East China	150
NyuWa	CN001432	EAS	East China	150
NyuWa	CN001433	EAS	East China	150
NyuWa	CN001434	EAS	East China	150
NyuWa	CN001435	EAS	East China	150
NyuWa	CN001436	EAS	East China	150
NyuWa	CN001437	EAS	East China	150
NyuWa	CN001438	EAS	East China	150
NyuWa	CN001439	EAS	East China	150
NyuWa	CN001440	EAS	East China	150
NyuWa	CN001441	EAS	East China	150
NyuWa	CN001442	EAS	East China	150
NyuWa	CN001443	EAS	East China	150
NyuWa	CN001444	EAS	East China	150
NyuWa	CN001445	EAS	East China	150
NyuWa	CN001446	EAS	East China	150
NyuWa	CN001599	EAS	East China	150
NyuWa	CN001600	EAS	East China	150
NyuWa	CN001601	EAS	East China	150
NyuWa	CN001602	EAS	East China	150
NyuWa	CN001603	EAS	East China	150
NyuWa	CN001604	EAS	East China	150
NyuWa	CN001605	EAS	East China	150
NyuWa	CN001606	EAS	East China	150
NyuWa	CN001607	EAS	East China	150
NyuWa	CN001608	EAS	East China	150
NyuWa	CN001609	EAS	East China	150
NyuWa	CN001610	EAS	East China	150
NyuWa	CN001611	EAS	East China	150
NyuWa	CN001612	EAS	East China	150
NyuWa	CN001613	EAS	East China	150
NyuWa	CN001614	EAS	East China	150
NyuWa	CN001615	EAS	East China	150
NyuWa	CN001616	EAS	East China	150
NyuWa	CN001617	EAS	East China	150
NyuWa	CN001618	EAS	East China	150
NyuWa	CN001619	EAS	East China	150
NyuWa	CN001620	EAS	East China	150
NyuWa	CN001621	EAS	East China	150
NyuWa	CN001622	EAS	East China	150
NyuWa	CN001623	EAS	East China	150
NyuWa	CN001624	EAS	East China	150
NyuWa	CN001625	EAS	East China	150
NyuWa	CN001626	EAS	East China	150
NyuWa	CN001627	EAS	East China	150
NyuWa	CN001628	EAS	East China	150
NyuWa	CN001629	EAS	East China	150
NyuWa	CN001630	EAS	East China	150
NyuWa	CN001631	EAS	East China	150
NyuWa	CN001632	EAS	East China	150
NyuWa	CN001633	EAS	East China	150
NyuWa	CN001634	EAS	East China	150
NyuWa	CN001635	EAS	East China	150
NyuWa	CN001636	EAS	East China	150
NyuWa	CN001637	EAS	East China	150
NyuWa	CN001638	EAS	East China	150
NyuWa	CN001639	EAS	East China	150
NyuWa	CN001640	EAS	East China	150
NyuWa	CN001641	EAS	East China	150
NyuWa	CN001642	EAS	East China	150
NyuWa	CN001643	EAS	East China	150
NyuWa	CN001644	EAS	East China	150
NyuWa	CN001645	EAS	East China	150
NyuWa	CN001646	EAS	East China	150
NyuWa	CN001647	EAS	East China	150
NyuWa	CN001648	EAS	East China	150
NyuWa	CN001649	EAS	East China	150
NyuWa	CN001650	EAS	East China	150
NyuWa	CN001651	EAS	East China	150
NyuWa	CN001652	EAS	East China	150
NyuWa	CN001653	EAS	East China	150
NyuWa	CN001654	EAS	East China	150
NyuWa	CN001655	EAS	East China	150
NyuWa	CN001656	EAS	East China	150
NyuWa	CN001657	EAS	East China	150
NyuWa	CN001658	EAS	East China	150
NyuWa	CN001659	EAS	East China	150
NyuWa	CN001660	EAS	East China	150
NyuWa	CN001661	EAS	East China	150
NyuWa	CN001662	EAS	East China	150
NyuWa	CN001663	EAS	East China	150
NyuWa	CN001664	EAS	East China	150
NyuWa	CN001665	EAS	East China	150
NyuWa	CN001666	EAS	East China	150
NyuWa	CN001667	EAS	East China	150
NyuWa	CN001668	EAS	East China	150
NyuWa	CN001669	EAS	East China	150
NyuWa	CN001670	EAS	East China	150
NyuWa	CN001671	EAS	East China	150
NyuWa	CN001672	EAS	East China	150
NyuWa	CN001673	EAS	East China	150
NyuWa	CN001674	EAS	East China	150
NyuWa	CN001675	EAS	East China	150
NyuWa	CN001676	EAS	East China	150
NyuWa	CN001677	EAS	East China	150
NyuWa	CN001678	EAS	East China	150
NyuWa	CN001679	EAS	East China	150
NyuWa	CN001680	EAS	East China	150
NyuWa	CN001681	EAS	East China	150
NyuWa	CN001682	EAS	East China	150
NyuWa	CN001683	EAS	East China	150
NyuWa	CN001684	EAS	East China	150
NyuWa	CN001685	EAS	East China	150
NyuWa	CN001686	EAS	East China	150
NyuWa	CN001687	EAS	East China	150
NyuWa	CN001688	EAS	East China	150
NyuWa	CN001689	EAS	East China	150
NyuWa	CN001690	EAS	East China	150
NyuWa	CN001691	EAS	East China	150
NyuWa	CN001692	EAS	East China	150
NyuWa	CN001693	EAS	East China	150
NyuWa	CN001694	EAS	East China	150
NyuWa	CN001695	EAS	East China	150
NyuWa	CN001696	EAS	East China	150
NyuWa	CN001697	EAS	East China	150
NyuWa	CN001698	EAS	East China	150
NyuWa	CN001699	EAS	East China	150
NyuWa	CN001700	EAS	East China	150
NyuWa	CN001701	EAS	East China	150
NyuWa	CN001702	EAS	East China	150
NyuWa	CN001703	EAS	East China	150
NyuWa	CN001704	EAS	East China	150
NyuWa	CN001705	EAS	East China	150
NyuWa	CN001706	EAS	East China	150
NyuWa	CN001707	EAS	East China	150
NyuWa	CN001708	EAS	East China	150
NyuWa	CN001709	EAS	East China	150
NyuWa	CN001710	EAS	East China	150
NyuWa	CN001711	EAS	East China	150
NyuWa	CN001712	EAS	East China	150
NyuWa	CN001713	EAS	East China	150
NyuWa	CN001714	EAS	East China	150
NyuWa	CN001715	EAS	East China	150
NyuWa	CN001716	EAS	East China	150
NyuWa	CN001717	EAS	East China	150
NyuWa	CN001718	EAS	East China	150
NyuWa	CN001719	EAS	Southwest China	150
NyuWa	CN001720	EAS	Southwest China	150
NyuWa	CN001721	EAS	North China	150
NyuWa	CN001722	EAS	North China	150
NyuWa	CN001723	EAS	North China	150
NyuWa	CN001724	EAS	North China	150
NyuWa	CN001725	EAS	North China	150
NyuWa	CN001726	EAS	North China	150
NyuWa	CN001727	EAS	North China	150
NyuWa	CN001728	EAS	North China	150
NyuWa	CN001729	EAS	North China	150
NyuWa	CN001730	EAS	North China	150
NyuWa	CN001731	EAS	North China	150
NyuWa	CN001732	EAS	Southwest China	150
NyuWa	CN001733	EAS	Southwest China	150
NyuWa	CN001734	EAS	Southwest China	150
NyuWa	CN001735	EAS	Southwest China	150
NyuWa	CN001736	EAS	Southwest China	150
NyuWa	CN001737	EAS	Southwest China	150
NyuWa	CN001738	EAS	Southwest China	150
NyuWa	CN001739	EAS	Southwest China	150
NyuWa	CN001740	EAS	Southwest China	150
NyuWa	CN001741	EAS	Southwest China	150
NyuWa	CN001742	EAS	Southwest China	150
NyuWa	CN001743	EAS	Southwest China	150
NyuWa	CN001744	EAS	Southwest China	150
NyuWa	CN001745	EAS	Southwest China	150
NyuWa	CN001746	EAS	Southwest China	150
NyuWa	CN001747	EAS	Northeast China	150
NyuWa	CN001748	EAS	Northeast China	150
NyuWa	CN001749	EAS	Northeast China	150
NyuWa	CN001750	EAS	Northeast China	150
NyuWa	CN001751	EAS	Northeast China	150
NyuWa	CN001752	EAS	Northeast China	150
NyuWa	CN001753	EAS	Northeast China	150
NyuWa	CN001754	EAS	Northeast China	150
NyuWa	CN001755	EAS	Northeast China	150
NyuWa	CN001756	EAS	Northeast China	150
NyuWa	CN001757	EAS	Northeast China	150
NyuWa	CN001758	EAS	Northeast China	150
NyuWa	CN001759	EAS	Northeast China	150
NyuWa	CN001760	EAS	Northeast China	150
NyuWa	CN001761	EAS	Northeast China	150
NyuWa	CN001762	EAS	Northeast China	150
NyuWa	CN001763	EAS	Northeast China	150
NyuWa	CN001764	EAS	Northeast China	150
NyuWa	CN001765	EAS	Northeast China	150
NyuWa	CN001766	EAS	Northeast China	150
NyuWa	CN001767	EAS	Northeast China	150
NyuWa	CN001768	EAS	Northeast China	150
NyuWa	CN001769	EAS	Northeast China	150
NyuWa	CN001770	EAS	Northeast China	150
NyuWa	CN001771	EAS	Northeast China	150
NyuWa	CN001772	EAS	Northeast China	150
NyuWa	CN001773	EAS	Northeast China	150
NyuWa	CN001774	EAS	Northeast China	150
NyuWa	CN001775	EAS	Northeast China	150
NyuWa	CN001776	EAS	Northeast China	150
NyuWa	CN001777	EAS	Northeast China	150
NyuWa	CN001778	EAS	Northeast China	150
NyuWa	CN001779	EAS	Northeast China	150
NyuWa	CN001780	EAS	Northeast China	150
NyuWa	CN001781	EAS	Northeast China	150
NyuWa	CN001782	EAS	Northeast China	150
NyuWa	CN001783	EAS	East China	150
NyuWa	CN001784	EAS	East China	150
NyuWa	CN001785	EAS	East China	150
NyuWa	CN001786	EAS	East China	150
NyuWa	CN001787	EAS	East China	150
NyuWa	CN001788	EAS	East China	150
NyuWa	CN001789	EAS	East China	150
NyuWa	CN001790	EAS	East China	150
NyuWa	CN001791	EAS	East China	150
NyuWa	CN001792	EAS	East China	150
NyuWa	CN001793	EAS	East China	150
NyuWa	CN001794	EAS	East China	150
NyuWa	CN001795	EAS	East China	150
NyuWa	CN001796	EAS	East China	150
NyuWa	CN001797	EAS	East China	150
NyuWa	CN001798	EAS	East China	150
NyuWa	CN001799	EAS	East China	150
NyuWa	CN001800	EAS	East China	150
NyuWa	CN001801	EAS	East China	150
NyuWa	CN001802	EAS	East China	150
NyuWa	CN001803	EAS	East China	150
NyuWa	CN001804	EAS	East China	150
NyuWa	CN001805	EAS	East China	150
NyuWa	CN001806	EAS	East China	150
NyuWa	CN001807	EAS	East China	150
NyuWa	CN001808	EAS	East China	150
NyuWa	CN001809	EAS	East China	150
NyuWa	CN001810	EAS	East China	150
NyuWa	CN001811	EAS	East China	150
NyuWa	CN001812	EAS	East China	150
NyuWa	CN001813	EAS	East China	150
NyuWa	CN001814	EAS	East China	150
NyuWa	CN001815	EAS	East China	150
NyuWa	CN001816	EAS	East China	150
NyuWa	CN001817	EAS	East China	150
NyuWa	CN001818	EAS	East China	150
NyuWa	CN001819	EAS	East China	150
NyuWa	CN001820	EAS	East China	150
NyuWa	CN001821	EAS	East China	150
NyuWa	CN001822	EAS	East China	150
NyuWa	CN001823	EAS	East China	150
NyuWa	CN001824	EAS	East China	150
NyuWa	CN001825	EAS	East China	150
NyuWa	CN001826	EAS	East China	150
NyuWa	CN001827	EAS	East China	150
NyuWa	CN001828	EAS	East China	150
NyuWa	CN001829	EAS	East China	150
NyuWa	CN001830	EAS	East China	150
NyuWa	CN001831	EAS	East China	150
NyuWa	CN001832	EAS	East China	150
NyuWa	CN001833	EAS	East China	150
NyuWa	CN001834	EAS	East China	150
NyuWa	CN001835	EAS	East China	150
NyuWa	CN001836	EAS	East China	150
NyuWa	CN001837	EAS	East China	150
NyuWa	CN001838	EAS	East China	150
NyuWa	CN001839	EAS	East China	150
NyuWa	CN001840	EAS	East China	150
NyuWa	CN001841	EAS	East China	150
NyuWa	CN001842	EAS	East China	150
NyuWa	CN001843	EAS	East China	150
NyuWa	CN001844	EAS	East China	150
NyuWa	CN001845	EAS	East China	150
NyuWa	CN001846	EAS	East China	150
NyuWa	CN001847	EAS	East China	150
NyuWa	CN001848	EAS	East China	150
NyuWa	CN001849	EAS	East China	150
NyuWa	CN001850	EAS	East China	150
NyuWa	CN001851	EAS	East China	150
NyuWa	CN001852	EAS	East China	150
NyuWa	CN001853	EAS	East China	150
NyuWa	CN001854	EAS	East China	150
NyuWa	CN001855	EAS	East China	150
NyuWa	CN001856	EAS	East China	150
NyuWa	CN001857	EAS	East China	150
NyuWa	CN001858	EAS	East China	150
NyuWa	CN001859	EAS	East China	150
NyuWa	CN001860	EAS	East China	150
NyuWa	CN001861	EAS	East China	150
NyuWa	CN001862	EAS	East China	150
NyuWa	CN001863	EAS	East China	150
NyuWa	CN001864	EAS	East China	150
NyuWa	CN001865	EAS	East China	150
NyuWa	CN001866	EAS	East China	150
NyuWa	CN001867	EAS	East China	150
NyuWa	CN001868	EAS	East China	150
NyuWa	CN001869	EAS	East China	150
NyuWa	CN001870	EAS	East China	150
NyuWa	CN001871	EAS	East China	150
NyuWa	CN001872	EAS	East China	150
NyuWa	CN001873	EAS	East China	150
NyuWa	CN001874	EAS	East China	150
NyuWa	CN001875	EAS	East China	150
NyuWa	CN001876	EAS	East China	150
NyuWa	CN001877	EAS	East China	150
NyuWa	CN001878	EAS	East China	150
NyuWa	CN001879	EAS	East China	150
NyuWa	CN001880	EAS	East China	150
NyuWa	CN001881	EAS	East China	150
NyuWa	CN001882	EAS	East China	150
NyuWa	CN001883	EAS	East China	150
NyuWa	CN001884	EAS	East China	150
NyuWa	CN001885	EAS	East China	150
NyuWa	CN001886	EAS	East China	150
NyuWa	CN001887	EAS	East China	150
NyuWa	CN001888	EAS	East China	150
NyuWa	CN001889	EAS	East China	150
NyuWa	CN001890	EAS	East China	150
NyuWa	CN001891	EAS	East China	150
NyuWa	CN001892	EAS	East China	150
NyuWa	CN001893	EAS	East China	150
NyuWa	CN001894	EAS	East China	150
NyuWa	CN001895	EAS	East China	150
NyuWa	CN001896	EAS	East China	150
NyuWa	CN001897	EAS	East China	150
NyuWa	CN001898	EAS	East China	150
NyuWa	CN001899	EAS	East China	150
NyuWa	CN001900	EAS	East China	150
NyuWa	CN001901	EAS	East China	150
NyuWa	CN001902	EAS	East China	150
NyuWa	CN001903	EAS	East China	150
NyuWa	CN001904	EAS	East China	150
NyuWa	CN001905	EAS	East China	150
NyuWa	CN001906	EAS	East China	150
NyuWa	CN001907	EAS	East China	150
NyuWa	CN001908	EAS	East China	150
NyuWa	CN001909	EAS	East China	150
NyuWa	CN001910	EAS	East China	150
NyuWa	CN001911	EAS	East China	150
NyuWa	CN001912	EAS	East China	150
NyuWa	CN001913	EAS	East China	150
NyuWa	CN001914	EAS	East China	150
NyuWa	CN001915	EAS	East China	150
NyuWa	CN001916	EAS	East China	150
NyuWa	CN001917	EAS	East China	150
NyuWa	CN001918	EAS	East China	150
NyuWa	CN001919	EAS	East China	150
NyuWa	CN001920	EAS	East China	150
NyuWa	CN001921	EAS	East China	150
NyuWa	CN001922	EAS	East China	150
NyuWa	CN001923	EAS	East China	150
NyuWa	CN001924	EAS	East China	150
NyuWa	CN001925	EAS	East China	150
NyuWa	CN001926	EAS	East China	150
NyuWa	CN001927	EAS	East China	150
NyuWa	CN001928	EAS	East China	150
NyuWa	CN001929	EAS	East China	150
NyuWa	CN001930	EAS	East China	150
NyuWa	CN001931	EAS	East China	150
NyuWa	CN001932	EAS	East China	150
NyuWa	CN001933	EAS	East China	150
NyuWa	CN001934	EAS	East China	150
NyuWa	CN001935	EAS	East China	150
NyuWa	CN001936	EAS	East China	150
NyuWa	CN001937	EAS	East China	150
NyuWa	CN001938	EAS	East China	150
NyuWa	CN001939	EAS	East China	150
NyuWa	CN001940	EAS	East China	150
NyuWa	CN001941	EAS	East China	150
NyuWa	CN001942	EAS	East China	150
NyuWa	CN001943	EAS	East China	150
NyuWa	CN001944	EAS	East China	150
NyuWa	CN001945	EAS	East China	150
NyuWa	CN001946	EAS	East China	150
NyuWa	CN001947	EAS	East China	150
NyuWa	CN001948	EAS	East China	150
NyuWa	CN001949	EAS	East China	150
NyuWa	CN001950	EAS	East China	150
NyuWa	CN001951	EAS	East China	150
NyuWa	CN001952	EAS	East China	150
NyuWa	CN001953	EAS	East China	150
NyuWa	CN001954	EAS	East China	150
NyuWa	CN001955	EAS	East China	150
NyuWa	CN001956	EAS	East China	150
NyuWa	CN001958	EAS	East China	150
NyuWa	CN001959	EAS	East China	150
NyuWa	CN001960	EAS	East China	150
NyuWa	CN001961	EAS	East China	150
NyuWa	CN001962	EAS	East China	150
NyuWa	CN001963	EAS	East China	150
NyuWa	CN001964	EAS	East China	150
NyuWa	CN001965	EAS	East China	150
NyuWa	CN001966	EAS	East China	150
NyuWa	CN001967	EAS	East China	150
NyuWa	CN001968	EAS	East China	150
NyuWa	CN001969	EAS	East China	150
NyuWa	CN001970	EAS	East China	150
NyuWa	CN001971	EAS	East China	150
NyuWa	CN001972	EAS	East China	150
NyuWa	CN001973	EAS	East China	150
NyuWa	CN001974	EAS	East China	150
NyuWa	CN001975	EAS	East China	150
NyuWa	CN001976	EAS	East China	150
NyuWa	CN001977	EAS	East China	150
NyuWa	CN001978	EAS	East China	150
NyuWa	CN001979	EAS	East China	150
NyuWa	CN001980	EAS	East China	150
NyuWa	CN001981	EAS	East China	150
NyuWa	CN001982	EAS	East China	150
NyuWa	CN001983	EAS	East China	150
NyuWa	CN001984	EAS	East China	150
NyuWa	CN001985	EAS	East China	150
NyuWa	CN001986	EAS	East China	150
NyuWa	CN001987	EAS	East China	150
NyuWa	CN001988	EAS	East China	150
NyuWa	CN001989	EAS	East China	150
NyuWa	CN001990	EAS	East China	150
NyuWa	CN001991	EAS	East China	150
NyuWa	CN001992	EAS	East China	150
NyuWa	CN001993	EAS	East China	150
NyuWa	CN001994	EAS	East China	150
NyuWa	CN001995	EAS	East China	150
NyuWa	CN001996	EAS	East China	150
NyuWa	CN001997	EAS	East China	150
NyuWa	CN001998	EAS	East China	150
NyuWa	CN001999	EAS	East China	150
NyuWa	CN002000	EAS	East China	150
NyuWa	CN002001	EAS	East China	150
NyuWa	CN002002	EAS	East China	150
NyuWa	CN002003	EAS	East China	150
NyuWa	CN002004	EAS	East China	150
NyuWa	CN002005	EAS	East China	150
NyuWa	CN002006	EAS	East China	150
NyuWa	CN002007	EAS	East China	150
NyuWa	CN002008	EAS	East China	150
NyuWa	CN002009	EAS	East China	150
NyuWa	CN002010	EAS	East China	150
NyuWa	CN002011	EAS	East China	150
NyuWa	CN002012	EAS	East China	150
NyuWa	CN002013	EAS	East China	150
NyuWa	CN002014	EAS	East China	150
NyuWa	CN002015	EAS	East China	150
NyuWa	CN002016	EAS	East China	150
NyuWa	CN002017	EAS	East China	150
NyuWa	CN002018	EAS	East China	150
NyuWa	CN002019	EAS	East China	150
NyuWa	CN002020	EAS	East China	150
NyuWa	CN002021	EAS	East China	150
NyuWa	CN002022	EAS	East China	150
NyuWa	CN002023	EAS	East China	150
NyuWa	CN002024	EAS	East China	150
NyuWa	CN002025	EAS	East China	150
NyuWa	CN002026	EAS	East China	150
NyuWa	CN002027	EAS	East China	150
NyuWa	CN002028	EAS	East China	150
NyuWa	CN002029	EAS	East China	150
NyuWa	CN002030	EAS	East China	150
NyuWa	CN002031	EAS	East China	150
NyuWa	CN002032	EAS	East China	150
NyuWa	CN002033	EAS	East China	150
NyuWa	CN002034	EAS	East China	150
NyuWa	CN002035	EAS	East China	150
NyuWa	CN002036	EAS	East China	150
NyuWa	CN002037	EAS	East China	150
NyuWa	CN002038	EAS	East China	150
NyuWa	CN002039	EAS	East China	150
NyuWa	CN002040	EAS	East China	150
NyuWa	CN002041	EAS	East China	150
NyuWa	CN002042	EAS	East China	150
NyuWa	CN002043	EAS	East China	150
NyuWa	CN002044	EAS	East China	150
NyuWa	CN002045	EAS	East China	150
NyuWa	CN002046	EAS	East China	150
NyuWa	CN002047	EAS	East China	150
NyuWa	CN002048	EAS	East China	150
NyuWa	CN002049	EAS	East China	150
NyuWa	CN002050	EAS	East China	150
NyuWa	CN002051	EAS	East China	150
NyuWa	CN002052	EAS	East China	150
NyuWa	CN002053	EAS	East China	150
NyuWa	CN002054	EAS	East China	150
NyuWa	CN002055	EAS	East China	150
NyuWa	CN002056	EAS	East China	150
NyuWa	CN002057	EAS	East China	150
NyuWa	CN002058	EAS	East China	150
NyuWa	CN002059	EAS	East China	150
NyuWa	CN002060	EAS	East China	150
NyuWa	CN002061	EAS	East China	150
NyuWa	CN002062	EAS	East China	150
NyuWa	CN002063	EAS	East China	150
NyuWa	CN002064	EAS	East China	150
NyuWa	CN002065	EAS	East China	150
NyuWa	CN002066	EAS	East China	150
NyuWa	CN002067	EAS	East China	150
NyuWa	CN002068	EAS	East China	150
NyuWa	CN002069	EAS	East China	150
NyuWa	CN002070	EAS	East China	150
NyuWa	CN002071	EAS	East China	150
NyuWa	CN002072	EAS	East China	150
NyuWa	CN002073	EAS	East China	150
NyuWa	CN002074	EAS	East China	150
NyuWa	CN002075	EAS	East China	150
NyuWa	CN002076	EAS	East China	150
NyuWa	CN002077	EAS	East China	150
NyuWa	CN002078	EAS	East China	150
NyuWa	CN002079	EAS	East China	150
NyuWa	CN002080	EAS	East China	150
NyuWa	CN002081	EAS	East China	150
NyuWa	CN002082	EAS	East China	150
NyuWa	CN002083	EAS	East China	150
NyuWa	CN002084	EAS	East China	150
NyuWa	CN002085	EAS	East China	150
NyuWa	CN002086	EAS	East China	150
NyuWa	CN002087	EAS	East China	150
NyuWa	CN002088	EAS	East China	150
NyuWa	CN002089	EAS	East China	150
NyuWa	CN002090	EAS	East China	150
NyuWa	CN002091	EAS	East China	150
NyuWa	CN002092	EAS	East China	150
NyuWa	CN002093	EAS	East China	150
NyuWa	CN002094	EAS	East China	150
NyuWa	CN002095	EAS	East China	150
NyuWa	CN002096	EAS	East China	150
NyuWa	CN002097	EAS	East China	150
NyuWa	CN002098	EAS	East China	150
NyuWa	CN002099	EAS	East China	150
NyuWa	CN002100	EAS	East China	150
NyuWa	CN002101	EAS	East China	150
NyuWa	CN002102	EAS	East China	150
NyuWa	CN002103	EAS	East China	150
NyuWa	CN002104	EAS	East China	150
NyuWa	CN002105	EAS	East China	150
NyuWa	CN002106	EAS	East China	150
NyuWa	CN002107	EAS	East China	150
NyuWa	CN002108	EAS	East China	150
NyuWa	CN002109	EAS	East China	150
NyuWa	CN002110	EAS	East China	150
NyuWa	CN002111	EAS	East China	150
NyuWa	CN002112	EAS	East China	150
NyuWa	CN002113	EAS	East China	150
NyuWa	CN002114	EAS	East China	150
NyuWa	CN002115	EAS	East China	150
NyuWa	CN002116	EAS	East China	150
NyuWa	CN002117	EAS	East China	150
NyuWa	CN002118	EAS	East China	150
NyuWa	CN002119	EAS	East China	150
NyuWa	CN002120	EAS	East China	150
NyuWa	CN002121	EAS	East China	150
NyuWa	CN002122	EAS	East China	150
NyuWa	CN002123	EAS	East China	150
NyuWa	CN002124	EAS	East China	150
NyuWa	CN002125	EAS	East China	150
NyuWa	CN002126	EAS	East China	150
NyuWa	CN002127	EAS	East China	150
NyuWa	CN002128	EAS	East China	150
NyuWa	CN002129	EAS	East China	150
NyuWa	CN002131	EAS	East China	150
NyuWa	CN002132	EAS	East China	150
NyuWa	CN002133	EAS	East China	150
NyuWa	CN002134	EAS	East China	150
NyuWa	CN002135	EAS	East China	150
NyuWa	CN002136	EAS	East China	150
NyuWa	CN002137	EAS	East China	150
NyuWa	CN002138	EAS	East China	150
NyuWa	CN002139	EAS	East China	150
NyuWa	CN002140	EAS	East China	150
NyuWa	CN002141	EAS	East China	150
NyuWa	CN002142	EAS	East China	150
NyuWa	CN002143	EAS	East China	150
NyuWa	CN002144	EAS	East China	150
NyuWa	CN002145	EAS	East China	150
NyuWa	CN002146	EAS	East China	150
NyuWa	CN002147	EAS	East China	150
NyuWa	CN002148	EAS	East China	150
NyuWa	CN002149	EAS	East China	150
NyuWa	CN002150	EAS	East China	150
NyuWa	CN002151	EAS	East China	150
NyuWa	CN002152	EAS	East China	150
NyuWa	CN002153	EAS	East China	150
NyuWa	CN002154	EAS	East China	150
NyuWa	CN002155	EAS	East China	150
NyuWa	CN002156	EAS	South China	150
NyuWa	CN002157	EAS	East China	150
NyuWa	CN002158	EAS	East China	150
NyuWa	CN002159	EAS	East China	150
NyuWa	CN002160	EAS	East China	150
NyuWa	CN002161	EAS	East China	150
NyuWa	CN002162	EAS	North China	150
NyuWa	CN002163	EAS	North China	150
NyuWa	CN002164	EAS	North China	150
NyuWa	CN002165	EAS	North China	150
NyuWa	CN002166	EAS	North China	150
NyuWa	CN002167	EAS	East China	150
NyuWa	CN002168	EAS	East China	150
NyuWa	CN002169	EAS	East China	150
NyuWa	CN002170	EAS	East China	150
NyuWa	CN002171	EAS	East China	150
NyuWa	CN002172	EAS	South China	150
NyuWa	CN002173	EAS	South China	150
NyuWa	CN002174	EAS	East China	150
NyuWa	CN002175	EAS	East China	150
NyuWa	CN002176	EAS	East China	150
NyuWa	CN002177	EAS	East China	150
NyuWa	CN002178	EAS	East China	150
NyuWa	CN002179	EAS	East China	150
NyuWa	CN002180	EAS	East China	150
NyuWa	CN002181	EAS	South China	150
NyuWa	CN002182	EAS	South China	150
NyuWa	CN002183	EAS	South China	150
NyuWa	CN002184	EAS	East China	150
NyuWa	CN002185	EAS	East China	150
NyuWa	CN002186	EAS	East China	150
NyuWa	CN002187	EAS	East China	150
NyuWa	CN002188	EAS	North China	150
NyuWa	CN002189	EAS	North China	150
NyuWa	CN002190	EAS	North China	150
NyuWa	CN002191	EAS	North China	150
NyuWa	CN002192	EAS	North China	150
NyuWa	CN002193	EAS	North China	150
NyuWa	CN002194	EAS	East China	150
NyuWa	CN002195	EAS	East China	150
NyuWa	CN002196	EAS	East China	150
NyuWa	CN002197	EAS	East China	150
NyuWa	CN002198	EAS	East China	150
NyuWa	CN002199	EAS	East China	150
NyuWa	CN002200	EAS	East China	150
NyuWa	CN002202	EAS	North China	150
NyuWa	CN002206	EAS	North China	150
NyuWa	CN002208	EAS	North China	150
NyuWa	CN002211	EAS	North China	150
NyuWa	CN002213	EAS	North China	150
NyuWa	CN002214	EAS	North China	150
NyuWa	CN002215	EAS	North China	150
NyuWa	CN002216	EAS	North China	150
NyuWa	CN002217	EAS	North China	150
NyuWa	CN002218	EAS	North China	150
NyuWa	CN002219	EAS	East China	150
NyuWa	CN002220	EAS	East China	150
NyuWa	CN002221	EAS	East China	150
NyuWa	CN002222	EAS	East China	150
NyuWa	CN002223	EAS	Central China	150
NyuWa	CN002224	EAS	Central China	150
NyuWa	CN002225	EAS	Central China	150
NyuWa	CN002226	EAS	Central China	150
NyuWa	CN002227	EAS	Central China	150
NyuWa	CN002228	EAS	Central China	150
NyuWa	CN002229	EAS	East China	150
NyuWa	CN002230	EAS	North China	150
NyuWa	CN002231	EAS	East China	150
NyuWa	CN002232	EAS	East China	150
NyuWa	CN002233	EAS	East China	150
NyuWa	CN002234	EAS	East China	150
NyuWa	CN002235	EAS	East China	150
NyuWa	CN002236	EAS	East China	150
NyuWa	CN002237	EAS	East China	150
NyuWa	CN002238	EAS	East China	150
NyuWa	CN002239	EAS	East China	150
NyuWa	CN002240	EAS	East China	150
NyuWa	CN002241	EAS	North China	150
NyuWa	CN002242	EAS	Southwest China	150
NyuWa	CN002243	EAS	Southwest China	150
NyuWa	CN002244	EAS	Southwest China	150
NyuWa	CN002245	EAS	Southwest China	150
NyuWa	CN002246	EAS	Southwest China	150
NyuWa	CN002247	EAS	North China	150
NyuWa	CN002248	EAS	North China	150
NyuWa	CN002249	EAS	North China	150
NyuWa	CN002250	EAS	North China	150
NyuWa	CN002251	EAS	North China	150
NyuWa	CN002252	EAS	North China	150
NyuWa	CN002253	EAS	North China	150
NyuWa	CN002254	EAS	North China	150
NyuWa	CN002255	EAS	North China	150
NyuWa	CN002256	EAS	North China	150
NyuWa	CN002257	EAS	North China	150
NyuWa	CN002258	EAS	North China	150
NyuWa	CN002259	EAS	North China	150
NyuWa	CN002260	EAS	North China	150
NyuWa	CN002261	EAS	North China	150
NyuWa	CN002262	EAS	North China	150
NyuWa	CN002263	EAS	North China	150
NyuWa	CN002264	EAS	Southwest China	150
NyuWa	CN002265	EAS	Southwest China	150
NyuWa	CN002266	EAS	Southwest China	150
NyuWa	CN002267	EAS	Southwest China	150
NyuWa	CN002268	EAS	Southwest China	150
NyuWa	CN002269	EAS	Southwest China	150
NyuWa	CN002270	EAS	North China	150
NyuWa	CN002271	EAS	North China	150
NyuWa	CN002272	EAS	North China	150
NyuWa	CN002273	EAS	North China	150
NyuWa	CN002274	EAS	North China	150
NyuWa	CN002275	EAS	North China	150
NyuWa	CN002276	EAS	North China	150
NyuWa	CN002277	EAS	North China	150
NyuWa	CN002278	EAS	North China	150
NyuWa	CN002279	EAS	North China	150
NyuWa	CN002280	EAS	North China	150
NyuWa	CN002281	EAS	North China	150
[truncated: 5,333 more rows]
